# Supplementary material for: A Novel Method for the Early Detection of Single Circulating, Metastatic and Self-Seeding Cancer Cells in Orthotopic Breast Cancer Mouse Models
Source: Cells. 2024 Jul 9;13(14):1166. doi: 10.3390/cells13141166 (PMC11275056; doi:10.3390/cells13141166)
Supplement: Supplementary file 1 [file cells-13-01166-s001.zip]

Archive with 1 entries (1 files):
- cells-3054742-supplementary.pdf
